# Supplementary material for: Effect of a Rumen-Protected Microencapsulated Supplement from Linseed Oil on the Growth Performance, Meat Quality, and Fatty Acid Composition in Korean Native Steers
Source: Animals (Basel). 2021 Apr 27;11(5):1253. doi: 10.3390/ani11051253 (PMC8145495; doi:10.3390/ani11051253)
Supplement: Supplementary file 1 [file animals-11-01253-s001.zip]

Archive with 1 entries (1 files):
- animals-1185581-supplementary.pdf
